# Supplementary material for: Peptoid-based antimicrobial strategies against polymyxin-resistant Gram-negative bacteria
Source: J Appl Microbiol. 2026 Apr 11;137(4):lxag093. doi: 10.1093/jambio/lxag093 (PMC13116114; doi:10.1093/jambio/lxag093)
Supplement: lxag093_Supplemental_Files [file lxag093_supplemental_files.zip]

Archive with 8 entries (8 files):
- Figure S1 Heatmap of MIC fold-change across wild-type and polymyxin-resistant mutants.tif
- Figure S2 Schematic diagram showing genes associated with Polymyxin resistance.tif
- Table S1 Acquired AMR genes_ResFinder_KP-R.xlsx
- Table S2 AMR genes-CARD database-KP-R.xlsx
- Table S3 Acquired AMR genes-Resfinder_PA-R.xlsx
- Table S4 AMR genes-CARD database_PA-R.xlsx
- Table S5 high_impact_variant_details_KP-R.csv
- Table S6 high_impact_variant_details_PA-R.csv
