# Supplementary material for: Peptoid-based antimicrobial strategies against polymyxin-resistant Gram-negative bacteria
Source: J Appl Microbiol. 2026 Apr 11;137(4):lxag093. doi: 10.1093/jambio/lxag093 (PMC13116114; doi:10.1093/jambio/lxag093)
Supplement: lxag093_Supplemental_Files [file lxag093_supplemental_files.zip › Table S1 Acquired AMR genes_ResFinder_KP-R.xlsx]

## Sheet: djujzqfnck0t0d69zassi4rfhmcqfcp
Resistance gene	Identity	Alignment Length/Gene Length	Coverage	Position in reference	Contig	Position in contig	Phenotype	Accession no.
aac(3)-IId	99.88	861/861	100	1..861	k141_249 flag=0 multi=185.1191 len=9382	1660..2520	Apramycin, Gentamicin, Tobramycin, Dibekacin, Netilmicin, Sisomicin	EU022314
aadA1	100	789/789	100	1..789	k141_55 flag=0 multi=168.1964 len=2809	798..1586	Spectinomycin, Streptomycin	JQ480156
aac(6')-Ib	100	606/606	100	1..606	k141_55 flag=0 multi=168.1964 len=2809	123..728	Amikacin, Tobramycin, Kanamycin, Amikacin, Tobramycin	M21682
aph(6)-Id	100	831/831	100	1..831	k141_233 flag=1 multi=144.8852 len=5474	2245..3075	Streptomycin	CP000971
aph(3'')-Ib	99.88	804/804	100	1..804	k141_233 flag=1 multi=144.8852 len=5474	1436..2239	Streptomycin	AF321551
blaCTX-M-15	100	876/876	100	1..876	k141_249 flag=0 multi=185.1191 len=9382	6046..6921	Amoxicillin, Ampicillin, Aztreonam, Cefepime, Cefotaxime, Ceftazidime, Ceftriaxone, Piperacillin, Ticarcillin	AY044436
blaOXA-9	100	825/825	100	1..825	k141_55 flag=0 multi=168.1964 len=2809	1646..2470	Amoxicillin, Ampicillin	KQ089875
blaTEM-1A	100	861/861	100	1..861	k141_39 flag=0 multi=136.3131 len=8853	123..983	Amoxicillin, Ampicillin, Cephalothin, Piperacillin, Ticarcillin	HM749966
blaSHV-69	99.88	861/861	100	1..861	k141_407 flag=0 multi=161.3168 len=502825	473964..474824	Unknown Beta-lactam	DQ174308
fosA6	99.52	420/420	100	1..420	k141_380 flag=0 multi=191.9432 len=148198	133722..134141	Fosfomycin	KU254579
qnrB1	100	645/645	100	1..645	k141_184 flag=0 multi=189.5274 len=5818	637..1281	Ciprofloxacin	DQ351241
OqxB	98.92	3153/3153	100	1..3153	k141_436 flag=0 multi=183.6543 len=434948	387237..390389	Chloramphenicol, Nalidixic acid, Ciprofloxacin, Trimethoprim	EU370913
OqxA	99.4	1176/1176	100	1..1176	k141_436 flag=0 multi=183.6543 len=434948	390413..391588	Chloramphenicol, Nalidixic acid, Ciprofloxacin, Trimethoprim	EU370913
sul2	100	816/816	100	1..816	k141_233 flag=1 multi=144.8852 len=5474	560..1375	Sulfamethoxazole	AY034138
dfrA14	100	474/474	100	1..474	k141_172 flag=0 multi=178.3343 len=13732	5543..6016	Trimethoprim	KF921535
