# Supplementary material for: Peptoid-based antimicrobial strategies against polymyxin-resistant Gram-negative bacteria
Source: J Appl Microbiol. 2026 Apr 11;137(4):lxag093. doi: 10.1093/jambio/lxag093 (PMC13116114; doi:10.1093/jambio/lxag093)
Supplement: lxag093_Supplemental_Files [file lxag093_supplemental_files.zip › Table S3 Acquired AMR genes-Resfinder_PA-R.xlsx]

## Sheet: Acqured AMR genes-Resfinder_PA
Resistance gene	Identity	Alignment Length/Gene Length	Coverage	Position in reference	Contig	Position in contig	Phenotype	Accession no.
aph(3')-IIb	100	807/807	100	1..807	k141_244 flag=0 multi=165.6765 len=125486	19041..19847	Unknown Aminoglycoside, Kanamycin, Neomycin, Paromomycin, Ribostamycin, Butiromycin, Gentamicin	CP006832
blaOXA-50	99.87	789/789	100	1..789	k141_287 flag=0 multi=195.9593 len=210919	97745..98533	Amoxicillin, Ampicillin	AY306130
blaPAO	100	1194/1194	100	1..1194	k141_244 flag=0 multi=165.6765 len=125486	5492..6685	Amoxicillin, Ampicillin, Cefepime, Ceftazidime	FJ666065
fosA	99.51	408/408	100	1..408	k141_288 flag=0 multi=167.9597 len=182349	21909..22316	Fosfomycin	ACWU01000146
catB7	100	639/639	100	1..639	k141_234 flag=0 multi=168.8823 len=62927	10010..10648	Chloramphenicol	AF036933
