# Supplementary material for: Peptoid-based antimicrobial strategies against polymyxin-resistant Gram-negative bacteria
Source: J Appl Microbiol. 2026 Apr 11;137(4):lxag093. doi: 10.1093/jambio/lxag093 (PMC13116114; doi:10.1093/jambio/lxag093)
Supplement: lxag093_Supplemental_Files [file lxag093_supplemental_files.zip › Table S5 high_impact_variant_details_KP-R.csv]

Effect	Impact	Gene	Transcript_ID	Codon_Change	AA_Change	AA_Position
frameshift_variant&start_lost	HIGH	DR88_RS0124825	TRANSCRIPT_gene-DR88_RS0124825	c.1dupA	p.Met1fs	1/269
stop_gained	HIGH	DR88_RS30210	TRANSCRIPT_gene-DR88_RS30210	c.88G>T	p.Gly30*	30/57
frameshift_variant&stop_gained	HIGH	DR88_RS30220	TRANSCRIPT_gene-DR88_RS30220	c.29_35delATAAGTCinsGCAGTA	p.Asp10fs	10/38
start_lost	HIGH	nnr	TRANSCRIPT_gene-DR88_RS23960	c.1A>T	p.Met1?	1/503
frameshift_variant	HIGH	DR88_RS23855	TRANSCRIPT_gene-DR88_RS23855	c.488_491delAAGT	p.Lys163fs	163/187
frameshift_variant&stop_gained	HIGH	DR88_RS23855	TRANSCRIPT_gene-DR88_RS23855	c.497_501delCTGCTinsAACGCCGCG	p.Ser166fs	166/187
frameshift_variant&synonymous_variant	HIGH	DR88_RS23845	TRANSCRIPT_gene-DR88_RS23845	c.774delCinsGGT	p.Ile259fs	258/847
stop_gained	HIGH	gltP	TRANSCRIPT_gene-DR88_RS23550	c.1309C>T	p.Gln437*	437/437
stop_gained	HIGH	DR88_RS0125025	TRANSCRIPT_gene-DR88_RS0125025	c.70C>T	p.Gln24*	24/54
frameshift_variant	HIGH	leuO	TRANSCRIPT_gene-DR88_RS22165	c.804delG	p.Arg269fs	268/322
stop_lost&splice_region_variant	HIGH	DR88_RS30325	TRANSCRIPT_gene-DR88_RS30325	c.119A>G	p.Ter40Trpext*?	40/39
stop_lost&splice_region_variant	HIGH	gspH	TRANSCRIPT_gene-DR88_RS21790	c.508T>C	p.Ter170Glnext*?	170/169
frameshift_variant&stop_lost&splice_region_variant&synonymous_variant	HIGH	DR88_RS21270	TRANSCRIPT_gene-DR88_RS21270	c.636_*6delCTGAAGGTGGinsAA	p.Val212fs	212/212
stop_gained	HIGH	DR88_RS30355	TRANSCRIPT_gene-DR88_RS30355	c.99T>G	p.Tyr33*	33/55
frameshift_variant	HIGH	DR88_RS20700	TRANSCRIPT_gene-DR88_RS20700	c.685delA	p.Arg229fs	229/231
frameshift_variant	HIGH	DR88_RS19895	TRANSCRIPT_gene-DR88_RS19895	c.3090delC	p.Ter1031fs	1030/1030
stop_gained	HIGH	DR88_RS19865	TRANSCRIPT_gene-DR88_RS19865	c.579_580delCAinsAT	p.Lys194*	193/194
stop_gained	HIGH	DR88_RS30400	TRANSCRIPT_gene-DR88_RS30400	c.111T>A	p.Cys37*	37/45
stop_lost&splice_region_variant	HIGH	DR88_RS30515	TRANSCRIPT_gene-DR88_RS30515	c.117A>G	p.Ter39Trpext*?	39/38
frameshift_variant	HIGH	DR88_RS30540	TRANSCRIPT_gene-DR88_RS30540	c.134delA	p.Lys45fs	45/111
frameshift_variant	HIGH	DR88_RS16140	TRANSCRIPT_gene-DR88_RS16140	c.160dupA	p.Ser54fs	54/90
stop_gained	HIGH	DR88_RS15715	TRANSCRIPT_gene-DR88_RS15715	c.3425T>A	p.Leu1142*	1142/1142
stop_gained&missense_variant&disruptive_inframe_insertion	HIGH	ompK37	TRANSCRIPT_gene-DR88_RS15580	c.72_73delATinsTTATA	p.Tyr25_Lys26insAsn	24/373
stop_gained	HIGH	manA	TRANSCRIPT_gene-DR88_RS15245	c.1174C>T	p.Gln392*	392/392
start_lost	HIGH	DR88_RS14910	TRANSCRIPT_gene-DR88_RS14910	c.3G>A	p.Met1?	1/120
frameshift_variant	HIGH	eamA	TRANSCRIPT_gene-DR88_RS14725	c.889delA	p.Ala297fs	297/299
frameshift_variant&start_lost	HIGH	hpxO	TRANSCRIPT_gene-DR88_RS14525	c.1dupA	p.Met1fs	1/384
stop_gained	HIGH	DR88_RS14175	TRANSCRIPT_gene-DR88_RS14175	c.1494C>A	p.Tyr498*	498/520
frameshift_variant	HIGH	DR88_RS13790	TRANSCRIPT_gene-DR88_RS13790	c.977delC	p.Pro326fs	326/370
frameshift_variant	HIGH	DR88_RS30740	TRANSCRIPT_gene-DR88_RS30740	c.112delA	p.Thr38fs	38/40
stop_gained	HIGH	ccrB	TRANSCRIPT_gene-DR88_RS12985	c.723T>G	p.Tyr241*	241/353
start_lost	HIGH	DR88_RS12965	TRANSCRIPT_gene-DR88_RS12965	c.3G>A	p.Met1?	1/148
frameshift_variant&stop_lost&splice_region_variant	HIGH	ihfA	TRANSCRIPT_gene-DR88_RS12445	c.299delG	p.Ter100fs	100/99
stop_gained	HIGH	DR88_RS12280	TRANSCRIPT_gene-DR88_RS12280	c.24G>A	p.Trp8*	8/298
stop_gained	HIGH	ldcA	TRANSCRIPT_gene-DR88_RS11920	c.915T>A	p.Tyr305*	305/319
stop_gained	HIGH	DR88_RS30845	TRANSCRIPT_gene-DR88_RS30845	c.67C>T	p.Gln23*	23/48
frameshift_variant&missense_variant	HIGH	pabB	TRANSCRIPT_gene-DR88_RS11810	c.505_518delACGCCGACGCCGGGinsTCACGTCCGGCGA	p.Thr169fs	169/451
frameshift_variant	HIGH	pabB	TRANSCRIPT_gene-DR88_RS11810	c.527dupT	p.Ala177fs	176/451
frameshift_variant	HIGH	DR88_RS28255	TRANSCRIPT_gene-DR88_RS28255	c.407dupG	p.Ser137fs	136/173
frameshift_variant	HIGH	aztC	TRANSCRIPT_gene-DR88_RS0126130	c.29_35dupTTACTTT	p.Pro13fs	12/305
stop_gained	HIGH	hisI	TRANSCRIPT_gene-DR88_RS0126145	c.222G>A	p.Trp74*	74/133
stop_gained	HIGH	DR88_RS28310	TRANSCRIPT_gene-DR88_RS28310	c.395_397delACCinsGCT	p.HisGln132*	132/135
stop_gained	HIGH	mlaB	TRANSCRIPT_gene-DR88_RS10560	c.287C>G	p.Ser96*	96/96
stop_gained	HIGH	evgA	TRANSCRIPT_gene-DR88_RS09945	c.261C>G	p.Tyr87*	87/204
frameshift_variant	HIGH	mutY	TRANSCRIPT_gene-DR88_RS09585	c.12_13insG	p.Pro5fs	4/367
frameshift_variant	HIGH	fimB	TRANSCRIPT_gene-DR88_RS08835	c.28delA	p.Arg10fs	10/201
frameshift_variant&stop_lost&splice_region_variant	HIGH	smpB	TRANSCRIPT_gene-DR88_RS07255	c.480_*1delCTAACinsTTAATTT	p.Ter161fs	160/160
frameshift_variant	HIGH	nadB	TRANSCRIPT_gene-DR88_RS07040	c.1600delC	p.Leu534fs	534/539
stop_gained	HIGH	DR88_RS06080	TRANSCRIPT_gene-DR88_RS06080	c.2172T>A	p.Cys724*	724/737
frameshift_variant	HIGH	DR88_RS31055	TRANSCRIPT_gene-DR88_RS31055	c.20delA	p.Gln7fs	7/38
stop_gained	HIGH	DR88_RS05465	TRANSCRIPT_gene-DR88_RS05465	c.710G>A	p.Trp237*	237/428
stop_lost&splice_region_variant	HIGH	DR88_RS05200	TRANSCRIPT_gene-DR88_RS05200	c.1133A>G	p.Ter378Trpext*?	378/377
stop_gained	HIGH	DR88_RS0126690	TRANSCRIPT_gene-DR88_RS0126690	c.44T>A	p.Leu15*	15/59
stop_lost&splice_region_variant	HIGH	DR88_RS31140	TRANSCRIPT_gene-DR88_RS31140	c.133T>G	p.Ter45Gluext*?	45/44
frameshift_variant	HIGH	dsbA	TRANSCRIPT_gene-DR88_RS02120	c.613delA	p.Glu205fs	205/207
stop_lost&splice_region_variant	HIGH	DR88_RS00990	TRANSCRIPT_gene-DR88_RS00990	c.954A>G	p.Ter318Trpext*?	318/317
stop_gained	HIGH	DR88_RS00640	TRANSCRIPT_gene-DR88_RS00640	c.631A>T	p.Arg211*	211/378
stop_gained	HIGH	DR88_RS00490	TRANSCRIPT_gene-DR88_RS00490	c.6991G>T	p.Glu2331*	2331/2599
