# Supplementary material for: Peptoid-based antimicrobial strategies against polymyxin-resistant Gram-negative bacteria
Source: J Appl Microbiol. 2026 Apr 11;137(4):lxag093. doi: 10.1093/jambio/lxag093 (PMC13116114; doi:10.1093/jambio/lxag093)
Supplement: lxag093_Supplemental_Files [file lxag093_supplemental_files.zip › Table S6 high_impact_variant_details_PA-R.csv]

Effect	Impact	Gene	Transcript_ID	Codon_Change	AA_Change	AA_Position
frameshift_variant	HIGH	PA0683	TRANSCRIPT_gene-PA0683	c.217_218insC	p.Val73fs	73/381
frameshift_variant	HIGH	napA	TRANSCRIPT_gene-PA1174	c.32delT	p.Phe11fs	11/829
frameshift_variant	HIGH	PA1327	TRANSCRIPT_gene-PA1327	c.1920delA	p.Pro642fs	640/656
frameshift_variant	HIGH	masA	TRANSCRIPT_gene-PA1685	c.653_654insC	p.Ser219fs	218/249
frameshift_variant	HIGH	PA2141	TRANSCRIPT_gene-PA2141	c.517delC	p.Leu173fs	173/182
frameshift_variant	HIGH	mexT	TRANSCRIPT_gene-PA2492	c.240_247delGCCGGCCA	p.Gln80fs	80/347
frameshift_variant	HIGH	pmrA	TRANSCRIPT_gene-PA4776	c.487_488insT	p.Glu163fs	163/221
